# Supplementary material for: Metabolite and Elastase Activity Changes in Beach Rose (Rosa rugosa) Fruit and Seeds at Various Stages of Ripeness
Source: Plants (Basel). 2021 Jun 24;10(7):1283. doi: 10.3390/plants10071283 (PMC8309187; doi:10.3390/plants10071283)
Supplement: Supplementary file 1 [file plants-10-01283-s001.zip]

Archive with 1 entries (1 files):
- plants-1261788-supplementary.xlsx
