# Supplementary material for: Metabolite and Elastase Activity Changes in Beach Rose (Rosa rugosa) Fruit and Seeds at Various Stages of Ripeness
Source: Plants (Basel). 2021 Jun 24;10(7):1283. doi: 10.3390/plants10071283 (PMC8309187; doi:10.3390/plants10071283)
Supplement: Supplementary file 1 [file plants-10-01283-s001.zip › plants-1261788-supplementary.xlsx]

## Sheet: Supplementary Table 1
Supplementary Table S1. Amino acids identified from rose hip flesh and seed by GC-MS analysis using EZ:faast amino acid kit.
Tentative	Rt (min)	Characteristic ion (m/z)	Derivatization regent	ID
Metabolites
Alanine	1.05	130, 89, 131	Propyloxycarbonyl	STD/ NIST
Glycine	1.15	116, 102, 74	Propyloxycarbonyl	STD/ NIST
α-Aminobutyric acid	1.25	58, 144, 102	Propyloxycarbonyl	STD/ NIST
Valine	1.34	116, 158, 72	Propyloxycarbonyl	STD/ NIST
Norvaline (IS)	1.41	158, 72, 116	Propyloxycarbonyl	STD/ NIST
Leucine	1.54	172, 86, 116	Propyloxycarbonyl	STD/ NIST
Allo-Isoleucine	1.57	130, 172, 74	Propyloxycarbonyl	STD/ NIST
Isoleucine	1.6	130, 172, 74	Propyloxycarbonyl	STD/ NIST
Threonine	1.8	101, 74 143	Propyloxycarbonyl	STD/ NIST
Serine	1.84	60, 146, 104	Propyloxycarbonyl	STD/ NIST
Proline	1.9	70, 156, 114	Propyloxycarbonyl	STD/ NIST
Asparagine	2.52	61, 57, 73	Propyloxycarbonyl	STD/ NIST
Aspartic acid	2.55	216, 130, 88	Propyloxycarbonyl	STD/ NIST
Methionine	2.57	61, 101, 203	Propyloxycarbonyl	STD/ NIST
4-Hydroxyproline	2.71	172, 86, 68	Propyloxycarbonyl	STD/ NIST
Glutamic acid	2.92	148, 74, 120	Propyloxycarbonyl	STD/ NIST
Phenylalanine	3.05	61, 57, 102	Propyloxycarbonyl	STD/ NIST
Glutamine	3.21	98, 244, 184	Propyloxycarbonyl	STD/ NIST
Ornithine	3.93	156, 70, 114	Propyloxycarbonyl	STD/ NIST
Lysine	4.19	170, 128, 84	Propyloxycarbonyl	STD/ NIST
Histidine	4.37	81, 82, 282	Propyloxycarbonyl	STD/ NIST
Tyrosine	4.65	107, 206, 164	Propyloxycarbonyl	STD/ NIST
Tryptophan	4.94	130, 131, 332	Propyloxycarbonyl	STD/ NIST
Cystine	5.64	174, 104, 248	Propyloxycarbonyl	STD/ NIST
Rt : Retention time
Amino acids were identified using commercial standard compounds (STD) in comparison with the mass spectra in The National Institute of Standards and Technology (NIST) and retention time. Compound names in bold are significantly different among rose hip different maturity stages by Tukey’s HSD test at p-value (< 0.05)

## Sheet: Supplementary Table 2
Supplementary Table S2. Primary metabolites identified from rose hip flesh and seed by GC-MS analysis
Tentative	Rt (min)	Characteristic ions (m/z)	Derivatization regent	ID (Similarity)
Metabolites
Malic acid	8.83	73, 147, 233	3 TMS	NIST (93)
Ribitol (IS)	10.69	73, 217, 147	5 TMS	NIST (94)
Citric acid	11.39	73, 273, 147	4 TMS	NIST (87)
2-Ketoglutaric acid	11.62	73, 173, 157	2 TMS	NIST (80)
Fructose	11.74	103, 217, 307	TMS	NIST (91)
Mannose	11.85	73, 147, 205	TMS	NIST (82)
Glucose	11.92	73, 147, 205	TMS	NIST (81)
Ribose	12.55	73, 217, 147	4 TMS	NIST (75)
Myo-Inositol	13.22	73, 217, 305	6 TMS	NIST (83)
Sucrose	16.257	361, 73, 217	8 TMS	NIST (79)
Eicosane	7.617	51, 71, 113		NIST (87)
Linoleic acid	9.57	73, 75, 67	TMS	NIST (93)
Oleic acid	9.62	73, 117, 339	TMS	NIST (96)
Linolenic acid	9.628	73, 108, 335	TMS	NIST (87)
Tetracosane (IS)	10.94	57, 71, 85	TMS	NIST (93)
Erucic acid	13.147	85, 103, 147	2 TMS	NIST (62)
Unknown long chain alcohol	13.875	73, 147, 397	TMS	NIST (70)
Ursolic acid	19.102	203, 133, 73	TMS	STD/ NIST
Rt : Retention time
TMS, trimethylsilyl.
Metabolites were identified using commercial standard compounds (STD) in comparison with the mass spectra in The National Institute of Standards and Technology (NIST) and retention time. Compound names in bold are significantly different among rose hip different maturity stages by Tukey’s HSD test at p-value (< 0.05)
